# Supplementary material for: Do Dolls Resemble Their Makers?
Source: Front Psychol. 2022 Feb 7;13:777346. doi: 10.3389/fpsyg.2022.777346 (PMC8859301; doi:10.3389/fpsyg.2022.777346)
Supplement: Supplementary file 1 [file Table_1.XLSX]

## Sheet: Experiment 1
Matching Task
	ID	sex（female=1/male=0）	age	correct pair	response	choosing correct pair=1/choosing incorrect pair=0	class
1	1	1	18	B	A	0	AWJC
2	2	1	19	A	A	1	AWJC
3	3	1	18	A	B	0	AWJC
4	4	1	18	A	A	1	AWJC
5	5	1	19	B	A	0	AWJC
6	6	1	19	B	B	1	AWJC
7	7	1	18	B	A	0	AWJC
8	8	1	19	A	A	1	AWJC
9	9	1	18	A	A	1	AWJC
10	10	1	18	A	A	1	AWJC
11	11	1	19	A	B	0	AWJC
12	12	1	19	B	B	1	AWJC
13	13	1	18	B	A	0	AWJC
14	14	1	19	B	B	1	AWJC
15	15	1	18	A	A	1	AWJC
16	16	1	18	A	A	1	AWJC
17	1	1	18	B	A	0	AWJC
18	2	1	18	B	A	0	AWJC
19	3	1	19	A	A	1	AWJC
20	4	1	18	A	B	0	AWJC
21	5	1	19	A	A	1	AWJC
22	6	1	19	B	A	0	AWJC
23	7	1	19	B	B	1	AWJC
24	8	1	19	B	B	1	AWJC
25	9	1	19	A	A	1	AWJC
26	10	1	20	A	B	0	AWJC
27	11	1	18	A	B	0	AWJC
28	12	1	19	B	A	0	AWJC
29	13	1	19	B	B	1	AWJC
30	14	1	19	B	B	1	AWJC
31	15	1	18	A	A	1	AWJC
32	16	1	19	B	A	0	AWJC
33	17	1	20	B	B	1	AWJC
34	18	1	19	B	B	1	AWJC
35	19	1	18	A	A	1	AWJC
36	20	1	19	A	A	1	AWJC
37	21	1	19	B	B	1	AWJC
38	22	1	19	B	A	0	AWJC
39	23	1	18	B	B	1	AWJC
40	1	0	18	B	B	1	HJC1A
41	2	1	19	B	B	1	HJC1A
42	3	1	19	A	A	1	HJC1A
43	4	1	21	B	A	0	HJC1A
44	5	1	21	B	B	1	HJC1A
45	6	0	18	A	A	1	HJC1A
46	7	1	19	A	A	1	HJC1A
47	8	1	19	B	B	1	HJC1A
48	9	1	18	B	A	0	HJC1A
49	10	0	19	A	A	1	HJC1A
50	11	1	18	A	B	0	HJC1A
51	12	0	18	B	A	0	HJC1A
52	13	1	18	B	B	1	HJC1A
53	14	1	18	A	B	0	HJC1A
54	15	1	19	A	A	1	HJC1A
55	16	1	18	B	B	1	HJC1A
56	17	1	19	B	B	1	HJC1A
57	18	1	18	A	A	1	HJC1A
58	19	1	19	A	A	1	HJC1A
59	20	1	19	B	B	1	HJC1A
60	21	1	19	A	A	1	HJC1A
61	22	1	19	A	A	1	HJC1A
62	23	1	19	B	B	1	HJC1A
63	24	1	18	B	B	1	HJC1A
64	25	1	19	A	A	1	HJC1A
65	26	1	19	B	A	0	HJC1A
66	27	1	19	A	A	1	HJC1A
67	28	0	19	A	A	1	HJC1A
68	1	0	18	B	B	1	HJC1A
69	2	0	18	B	B	1	HJC1B
70	3	0	18	B	B	1	HJC1B
71	4	1	18	A	A	1	HJC1B
72	5	1	19	A	B	0	HJC1B
73	6	1	18	B	A	0	HJC1B
74	7	1	18	B	B	1	HJC1B
75	8	1	18	A	A	1	HJC1B
76	9	0	19	A	A	1	HJC1B
77	10	1	20	B	B	1	HJC1B
78	11	1	18	B	A	0	HJC1B
79	12	1	18	A	B	0	HJC1B
80	13	1	20	A	A	1	HJC1B
81	14	0	18	B	A	0	HJC1B
82	15	1	19	B	B	1	HJC1B
83	16	1	19	A	A	1	HJC1B
84	17	1	18	A	B	0	HJC1B
85	18	1	20	A	A	1	HJC1B
86	19	0	18	B	A	0	HJC1B
87	20	0	19	B	B	1	HJC1B
88	21	0	19	B	A	0	HJC1B
89	22	1	18	A	B	0	HJC1B
90	23	1	19	A	A	1	HJC1B
91	24	1	19	B	B	1	HJC1B
92	25	1	18	B	A	0	HJC1B
93	26	1	18	A	B	0	HJC1B
94	27	1	18	A	B	0	HJC1B
95	28	1	19	B	A	0	HJC1B
96	29	1	19	B	B	1	HJC1B
97	30	1	19	A	A	1	HJC1B
98	31	1	18	A	B	0	HJC1B
99	32	1	20	B	B	1	HJC1B
100	33	1	18	B	A	0	HJC1B
101	34	0	19	A	A	1	HJC1B
102	35	1	18	A	A	1	HJC1B
				n	average age	rate of choosing correct pair
		number of patricipants		102	18.6569	0.647059
		female		88
		male		14
		choosing correct pair		66
		choosing incorrect pair		36

## Sheet: Experiment 2
Resemblance Judgement Task
	ID	sex（female=1/male=0）	age	correct pair	response	choosing correct pair=1/choosing incorrect pair=0
1	ID_1	1	19	b	a	0	HJC1
2	ID_2	0	19	b	b	1	HJC1
3	ID_3	0	19	b	b	1	HJC1
4	ID_4	1	18	a	a	1	HJC1
5	ID_5	1	19	a	a	1	HJC1
6	ID_6	1	19	a	b	0	HJC1
7	ID_7	1	19	b	b	1	HJC1
8	ID_8	1	19	b	b	1	HJC1
9	ID_9	1	19	b	b	1	HJC1
10	ID_10	1	19	a	a	1	HJC1
11	ID_11	1	19	a	a	1	HJC1
12	ID_12	1	19	a	a	1	HJC1
13	ID_13	1	19	b	b	1	HJC1
14	ID_14	1	18	b	b	1	HJC1
15	ID_15	0	18	b	b	1	HJC1
16	ID_16	1	19	a	a	1	HJC1
17	ID_17	0	19	a	a	1	HJC1
18	ID_18	1	19	b	a	0	HJC1
19	ID_19	1	19	b	b	1	HJC1
20	ID_20	1	18	b	b	1	HJC1
21	ID_21	1	18	a	a	1	HJC1
22	ID_22	1	18	a	a	1	HJC1
23	ID_23	1	19	a	a	1	HJC1
24	ID_24	1	19	b	a	0	HJC1
25	ID_25	1	19	b	a	0	HJC1
26	ID_26	1	19	b	b	1	HJC1
27	ID_27	1	19	a	a	1	HJC1
28	ID_28	1	19	a	a	1	HJC1
29	ID_29	1	18	a	b	0	HJC1
30	ID_30	1	19	b	a	0	HJC1
31	ID_31	1	18	b	b	1	HJC1
32	ID_32	1	19	b	b	1	HJC1
33	ID_33	1	19	a	a	1	HJC1
34	ID_34	1	19	a	b	0	HJC1
35	ID_35	1	19	a	b	0	HJC1
36	ID_36	1	19	b	a	0	HJC1
37	ID_37	1	19	b	b	1	HJC1
38	ID_38	1	19	b	b	1	HJC1
39	ID_39	1	44	a	a	1	HJC1
40	ID_40	1	44	a	a	1	HJC1
41	ID_41	1	19	a	b	0	HJC1
42	ID_42	1	19	b	a	0	HJC1
43	ID_43	1	32	b	a	0	HJC1
44	ID_44	1	50	b	a	0	HJC1
45	ID_45	1	44	a	b	0	HJC1
46	ID_46	1	25	a	b	0	HJC1
47	1	1	19	B	B	1	TGUA
48	2	1	19	B	B	1	TGUA
49	3	0	21	B	B	1	TGUA
50	4	0	19	B	B	1	TGUA
51	5	0	19	B	B	1	TGUA
52	6	1	18	B	A	0	TGUA
53	7	0	19	B	A	0	TGUA
54	8	1	19	A	A	1	TGUA
55	9	0	19	B	A	0	TGUA
56	10	1	19	B	B	1	TGUA
57	11	0	18	B	B	1	TGUA
58	12	0	19	A	B	0	TGUA
59	13	0	20	B	B	1	TGUA
60	14	1	22	A	A	1	TGUA
61	15	1	18	B	A	0	TGUA
62	16	0	19	A	A	1	TGUA
63	17	0	19	A	A	1	TGUA
64	18	1	19	A	B	0	TGUA
65	19	1	18	B	B	1	TGUA
66	20	0	18	B	B	1	TGUA
67	21	0	18	B	B	1	TGUA
68	22	0	19	A	A	1	TGUA
69	23	1	18	B	A	0	TGUA
70	24	0	18	A	A	1	TGUA
71	25	0	19	A	A	1	TGUA
72	26	0	18	B	B	1	TGUA
73	27	0	18	B	B	1	TGUA
74	28	1	19	B	B	1	TGUA
75	29	0	19	B	B	1	TGUA
76	30	1	18	A	A	1	TGUA
77	31	0	18	B	A	0	TGUA
78	32	1	18	A	A	1	TGUA
79	33	0	19	A	A	1	TGUA
80	34	0	19	B	B	1	TGUB
81	35	1	19	B	B	1	TGUB
82	36	1	18	A	B	0	TGUB
83	37	1	19	A	A	1	TGUB
84	38	0	18	A	A	1	TGUB
85	39	1	18	A	A	1	TGUB
86	40	1	18	B	B	1	TGUB
87	41	0	18	B	B	1	TGUB
88	42	0	18	A	B	0	TGUB
89	43	1	19	B	A	0	TGUB
90	44	0	19	A	A	1	TGUB
91	45	1	19	A	A	1	TGUB
92	46	1	18	A	B	0	TGUB
93	47	1	19	B	B	1	TGUB
94	48	0	19	A	B	0	TGUB
95	49	1	19	A	A	1	TGUB
96	50	0	21	A	A	1	TGUB
97	51	1	18	A	B	0	TGUB
98	52	1	19	A	B	0	TGUB
99	53	1	18	B	A	0	TGUB
100	54	1	18	B	A	0	TGUB
101	55	0	18	A	B	0	TGUC
102	56	0	19	A	A	1	TGUC
103	57	0	18	A	A	1	TGUC
104	58	0	19	B	B	1	TGUC
105	59	1	18	B	B	1	TGUC
106	60	1	19	A	A	1	TGUC
107	61	1	18	A	A	1	TGUC
108	62	0	18	A	B	0	TGUC
109	63	1	19	B	B	1	TGUC
110	64	1	19	A	A	1	TGUC
111	65	1	19	A	A	1	TGUC
112	66	1	19	B	B	1	TGUC
113	67	1	19	A	B	0	TGUC
114	68	0	19	B	A	0	TGUC
115	69	1	19	A	A	1	TGUC
116	70	0	18	A	B	0	TGUC
117	71	1	19	B	A	0	TGUC
118	72	1	19	A	B	0	TGUC
119	73	1	19	A	B	0	TGUC
120	74	0	19	B	A	0	TGUC
121	75	0	19	A	A	1	TGUC
122	76	0	19	A	B	0	TGUC
123	77	1	19	A	B	0	TGUC
124	78	1	19	A	A	1	TGUC
125	80	0	19	A	B	0	TGUC
126	81	1	19	B	B	1	TGUC
127	82	0	19	A	A	1	TGUC
128	83	0	18	A	A	1	TGUC
				n	average age	rate of choosing correct pair
		number of patricipants		128	19.7422	0.648438
		female		84
		male		44
		choosing correct pair		83
		choosing incorrect pair		45
